# Supplementary material for: Occurrence and distribution of Giardia species in wild rodents in Germany
Source: Parasit Vectors. 2018 Mar 27;11:213. doi: 10.1186/s13071-018-2802-z (PMC5870188; doi:10.1186/s13071-018-2802-z)
Supplement: Supplementary file 4 — Table S2. Accession numbers of nucleic acid sequences generated in the present study. (XLSX 26 kb) [file 13071_2018_2802_MOESM4_ESM.xlsx]

## Sheet: Tabelle1
Additional file 4: Table S1. Accession numbers of nucleic acid sequences generated in the present study
Rodent species	Isolate #	ssu-rDNA	accession #	bg	accession #	gdh	accession #
Myodes glareolus	21	ssu21	KY114193
Myodes glareolus	22	ssu22	KY114444
Microtus agrestis	23	ssu23	KY114370
Myodes glareolus	25	ssu25	KY114259
Myodes glareolus	28	ssu28	KY114181			gdh28	MG677065
Myodes glareolus	29	ssu29	KY114243
Myodes glareolus	30	ssu30	KY114278
Microtus arvalis	31	ssu31	KY114377
Microtus arvalis	32	ssu32	KY114443	bg32	MG676977	gdh32	MG677082
Microtus arvalis	33	ssu33	KY114251	bg33	MG676993
Microtus arvalis	36	ssu36	KY114296
Microtus arvalis	37	ssu37	KY114220	bg37	MG677009
Microtus arvalis	38	ssu38	KY114320
Microtus arvalis	39	ssu39	KY114186
Microtus arvalis	40	ssu40	KY114363	bg40	MG676988
Myodes glareolus	41	ssu41	KY114486
Myodes glareolus	42	ssu42	KY114357
Microtus arvalis	43	ssu43	KY114295
Myodes glareolus	44	ssu44	KY114447
Apodemus flavicollis	45	ssu45	KY114451
Myodes glareolus	46	ssu46	KY114198
Myodes glareolus	47	ssu47	KY114442
Myodes glareolus	48	ssu48	KY114183
Myodes glareolus	49	ssu49	KY114225
Apodemus flavicollis	51	ssu51	KY114457
Myodes glareolus	52	ssu52	KY114250
Myodes glareolus	56	ssu56	KY114483
Myodes glareolus	57	ssu57	KY114277
Myodes glareolus	58	ssu58	KY114358
Myodes glareolus	59	ssu59	KY114242
Myodes glareolus	60	ssu60	KY114484
Microtus agrestis	64	ssu64	KY114348	bg64	MG676989
Microtus agrestis	65	ssu65	KY114349
Microtus agrestis	66	ssu66	KY114446
Microrus spp.	68	ssu68	KY114316	bg68	MG677030
Microtus agrestis	69	ssu69	KY114254	bg69	MG676948
Microtus arvalis	70	ssu70	KY114376	bg70	MG677031
Microtus arvalis	71	ssu71	KY114178
Microtus arvalis	72	ssu72	KY114347	bg72	MG676987
Myodes glareolus	74	ssu74	KY114369	bg74	MG677002
Microtus agrestis	76	ssu76	KY114368	bg76	MG676949
Microtus agrestis	77	ssu77	KY114236	bg77	MG676995
Microrus spp.	78	ssu78	KY114216
Microtus arvalis	82	ssu82	KY114176
Microtus arvalis	83	ssu83	KY114481
Microtus arvalis	84	ssu84	KY114350	bg84	MG677033
Microtus arvalis	85	ssu085	KY114387
Microtus arvalis	86	ssu86	KY114441	bg86	MG677032
Microtus agrestis	87	ssu87	KY114346	bg87	MG676994
Microtus arvalis	88	ssu88	KY114345	bg88	MG676992
Microtus arvalis	89	ssu89	KY114253
Microrus spp.	90	ssu90	KY114294	bg90	MG676938
Microtus agrestis	92	ssu92	KY114276
Microtus agrestis	93	ssu93	KY114445
Microtus arvalis	94	ssu94	KY114385
Microtus arvalis	95	ssu95	KY114258
Microtus arvalis	96	ssu96	KY114440
Myodes glareolus	97	ssu97	KY114202
Myodes glareolus	98	ssu98	KY114439	bg98	MG677038
Myodes glareolus	99	ssu99	KY114235	bg99	MG677037
Apodemus flavicollis	100	ssu100	KY114315
Myodes glareolus	101	ssu101	KY114314
Myodes glareolus	102	ssu102	KY114313
Microtus agrestis	104	ssu104	KY114344
Microtus arvalis	106	ssu106	KY114343	bg106	MG676991
Microtus arvalis	107	ssu107	KY114384	bg107	MG676967
Microtus arvalis	108	ssu108	KY114249	bg108	MG676968
Microtus agrestis	109	ssu109	KY114482	bg109	MG676942
Microtus arvalis	110	ssu110	KY114173	bg110	MG676947
Apodemus agrarius	111	ssu111	KY114463
Microtus arvalis	112	ssu112	KY114395
Microtus agrestis	113	ssu113	KY114464	bg113	MG677059
Microtus arvalis	114	ssu114	KY114438
Microtus arvalis	115	ssu115	KY114275
Myodes glareolus	116	ssu116	KY114194	bg116	MG677022
Microtus agrestis	117	ssu117	KY114372
Microtus agrestis	118	ssu118	KY114465	bg118	MG677056
Microtus arvalis	119	ssu119	KY114274
Myodes glareolus	120	ssu120	KY114386
Myodes glareolus	121	ssu121	KY114437	bg121	MG677010
Myodes glareolus	122	ssu122	KY114436	bg122	MG677044
Microtus arvalis	123	ssu123	KY114374	bg123	MG676974
Microtus agrestis	124	ssu124	KY114260
Microtus arvalis	125	ssu125	KY114435	bg125	MG676966
Microtus arvalis	127	ssu127	KY114351	bg127	MG676975
Microtus arvalis	128	ssu128	KY114342	bg128	MG676979
Microtus arvalis	129	ssu129	KY114341	bg129	MG676980
Myodes glareolus	130	ssu130	KY114434	bg130	MG677008
Myodes glareolus	131	ssu131	KY114433	bg131	MG677045
Myodes glareolus	132	ssu132	KY114432
Myodes glareolus	133	ssu133	KY114431
Myodes glareolus	134	ssu134	KY114430	bg134	MG676950
Myodes glareolus	135	ssu135	KY114208	bg135	MG677003
Myodes glareolus	136	ssu136	KY114182	bg136	MG677007	gdh136	MG677068
Microtus arvalis	137	ssu137	KY114224
Microtus arvalis	138	ssu138	KY114324	bg138	MG676941	gdh138	MG677096
Microtus arvalis	141	ssu141	KY114340	bg141	MG676972	gdh141	MG677098
Apodemus agrarius	142	ssu142	KY114461
Apodemus agrarius	143	ssu143	KY114471
Microtus arvalis	146	ssu146	KY114246	bg146	MG676946
Apodemus agrarius	147	ssu147	KY114472
Apodemus agrarius	148	ssu148	KY114473
Myodes glareolus	149	ssu149	KY114261
Myodes glareolus	151	ssu151	KY114429
Myodes glareolus	152	ssu152	KY114256	bg152	MG677001
Myodes glareolus	153	ssu153	KY114312
Myodes glareolus	154	ssu154	KY114480	bg154	MG677054
Microtus agrestis	155	ssu155	KY114262	bg155	MG676985	gdh155	MG677081
Microtus agrestis	156	ssu156	KY114339
Microtus agrestis	157	ssu157	KY114338	bg157	MG676986
Microrus spp.	158	ssu158	KY114179	bg158	MG677034
Microrus spp.	159	ssu159	KY114255
Microtus agrestis	160	ssu160	KY114326
Microtus agrestis	161	ssu161	KY114325
Microtus agrestis	162	ssu162	KY114257	bg162	MG676984	gdh162	MG677078
Microtus agrestis	163	ssu163	KY114318
Microtus agrestis	164	ssu164	KY114337	bg164	MG676983
Microtus agrestis	167	ssu167	KY114352
Apodemus agrarius	168	ssu168	KY114474
Microtus agrestis	169	ssu169	KY114234
Microtus agrestis	170	ssu170	KY114336	bg170	MG676969
Microrus spp.	171	ssu171	KY114302
Microtus agrestis	173	ssu173	KY114428
Microtus agrestis	174	ssu174	KY114293
Microtus agrestis	175	ssu175	KY114319	bg175	MG676945
Apodemus agrarius	176	ssu176	KY114475
Myodes glareolus	178	ssu178	KY114427
Myodes glareolus	180	ssu180	KY114360
Microtus agrestis	181	ssu181	KY114238
Microtus agrestis	182	ssu182	KY114328
Myodes glareolus	183	ssu183	KY114233
Myodes glareolus	184	ssu184	KY114232
Myodes glareolus	185	ssu185	KY114311	bg185	MG677055
Microtus agrestis	187	ssu187	KY114426	bg187	MG676981
Microtus agrestis	189	ssu189	KY114335	bg189	MG676976
Microtus arvalis	190	ssu190	KY114334	bg190	MG676970
Microtus agrestis	191	ssu191	KY114367
Apodemus agrarius	193	ssu193	KY114452
Apodemus agrarius	194	ssu194	KY114453
Microtus agrestis	200	ssu200	KY114292
Apodemus agrarius	201	ssu201	KY114454
Apodemus flavicollis	204	ssu204	KY114455
Myodes glareolus	205	ssu205	KY114237			gdh205	MG677099
Apodemus flavicollis	207	ssu207	KY114485
Myodes glareolus	208	ssu208	KY114425
Myodes glareolus	209	ssu209	KY114424
Myodes glareolus	210	ssu210	KY114423
Microtus agrestis	212	ssu212	KY114244			gdh212	MG677076
Microtus agrestis	214	ssu214	KY114333
Myodes glareolus	215	ssu215	KY114205
Microtus agrestis	217	ssu217	KY114332			gdh217	MG677094
Microtus agrestis	218	ssu218	KY114362			gdh218	MG677093
Apodemus agrarius	219	ssu219	KY114466
Apodemus agrarius	220	ssu220	KY114470
Microtus agrestis	221	ssu221	KY114298
Microtus agrestis	222	ssu222	KY114291	bg222	MG677035	gdh222	MG677102
Microtus agrestis	223	ssu223	KY114422
Microtus agrestis	227	ssu227	KY114366
Microtus agrestis	228	ssu228	KY114210			gdh228	MG677066
Myodes glareolus	229	ssu229	KY114214			gdh229	MG677063
Myodes glareolus	230	ssu230	KY114231	bg230	MG676998
Myodes glareolus	231	ssu231	KY114273
Myodes glareolus	232	ssu232	KY114221	bg232	MG677053
Myodes glareolus	233	ssu233	KY114197	bg233	MG677026
Myodes glareolus	234	ssu234	KY114290	bg234	MG677052	gdh234	MG677064
Myodes glareolus	235	ssu235	KY114421	bg235	MG676965
Myodes glareolus	236	ssu236	KY114187	bg236	MG677012
Myodes glareolus	238	ssu238	KY114420	bg238	MG677028
Microtus arvalis	241	ssu241	KY114272
Microtus arvalis	242	ssu242	KY114271
Apodemus agrarius	243	ssu243	KY114476
Microtus agrestis	244			bg244	MG676973	gdh244	MG677097
Microtus agrestis	245	ssu245	KY114177	bg245	MG676944
Microtus agrestis	246	ssu246	KY114270
Myodes glareolus	247	ssu247	KY114289	bg247	MG677023	gdh247	MG677084
Myodes glareolus	248	ssu248	KY114269
Myodes glareolus	249	ssu249	KY114230	bg249	MG677000
Microtus arvalis	252	ssu252	KY114219	bg252	MG676943
Apodemus flavicollis	256	ssu256	KY114460
Myodes glareolus	260	ssu260	KY114268
Apodemus sylvaticus	267	ssu267	KY114458
Myodes glareolus	271	ssu271	KY114267
Myodes glareolus	273	ssu273	KY114394
Myodes glareolus	276	ssu276	KY114266
Myodes glareolus	286	ssu286	KY114265
Microtus arvalis	289	ssu289	KY114419
Microtus arvalis	290	ssu290	KY114418
Microtus arvalis	293	ssu293	KY114310
Microtus arvalis	294	ssu294	KY114417
Microrus spp.	298	ssu298	KY114229
Apodemus sylvaticus	299	ssu299	KY114456	bg299	MG677057
Microtus agrestis	300	ssu300	KY114327			gdh300	MG677092
Apodemus agrarius	301	ssu301	KY114467
Microtus arvalis	302	ssu302	KY114416
Microtus arvalis	303	ssu303	KY114240			gdh303	MG677077
Myodes glareolus	306	ssu306	KY114415
Microtus arvalis	307	ssu307	KY114247	bg307	MG676990	gdh307	MG677095
Microtus arvalis	308	ssu308	KY114174	bg308	MG676982
Microtus arvalis	309	ssu309	KY114414
Microtus arvalis	310	ssu310	KY114331	bg310	MG676978
Apodemus agrarius	311	ssu311	KY114468
Microtus arvalis	312	ssu312	KY114413
Myodes glareolus	313	ssu313	KY114412	bg313	MG676957
Myodes glareolus	314	ssu314	KY114411	bg314	MG677043
Myodes glareolus	315	ssu315	KY114410
Myodes glareolus	316	ssu316	KY114321	bg316	MG677006	gdh316	MG677069
Myodes glareolus	317	ssu317	KY114364
Myodes glareolus	318	ssu318	KY114228	bg318	MG677042
Myodes glareolus	319	ssu319	KY114301
Myodes glareolus	320	ssu320	KY114222	bg320	MG677041	gdh320	MG677070
Myodes glareolus	321	ssu321	KY114288
Myodes glareolus	323	ssu323	KY114195
Myodes glareolus	324	ssu324	KY114297
Myodes glareolus	325	ssu325	KY114322
Myodes glareolus	326	ssu326	KY114381	bg326	MG677011
Myodes glareolus	327	ssu327	KY114167
Myodes glareolus	328	ssu328	KY114462
Apodemus agrarius	329	ssu329	KY114287			gdh329	MG677085
Myodes glareolus	330	ssu330	KY114189	bg330	MG677036	gdh330	MG677105
Myodes glareolus	331			bg331	MG677051	gdh331	MG677061
Myodes glareolus	332	ssu332	KY114286	bg332	MG677029
Myodes glareolus	333	ssu333	KY114239	bg333	MG677025	gdh333	MG677089
Myodes glareolus	334	ssu334	KY114469	bg334	MG677058
Myodes glareolus	335	ssu335	KY114227	bg335	MG677021	gdh335	MG677103
Myodes glareolus	336	ssu336	KY114211	bg336	MG676939	gdh336	MG677088
Myodes glareolus	337	ssu337	KY114215	bg337	MG676940	gdh337	MG677086
Myodes glareolus	338	ssu338	KY114180	bg338	MG677020	gdh338	MG677104
Apodemus agrarius	339	ssu339	KY114217	bg339	MG677019	gdh339	MG677090
Myodes glareolus	340	ssu340	KY114170
Myodes glareolus	341	ssu341	KY114285	bg341	MG677027	gdh341	MG677087
Apodemus flavicollis	342	ssu342	KY114206	bg342	MG676964
Myodes glareolus	346	ssu346	KY114284			gdh346	MG677062
Myodes glareolus	349	ssu349	KY114209			gdh349	MG677067
Myodes glareolus	356	ssu356	KY114300
Myodes glareolus	359	ssu359	KY114171
Myodes glareolus	363			bg363	MG676951	gdh363	MG677100
Myodes glareolus	365					gdh365	MG677074
Myodes glareolus	375	ssu375	KY114168
Myodes glareolus	380	ssu380	KY114172
Myodes glareolus	381	ssu381	KY114264
Myodes glareolus	382	ssu382	KY114375	bg382	MG676963
Apodemus flavicollis	385	ssu385	KY114459
Myodes glareolus	386	ssu386	KY114226	bg386	MG676971
Myodes glareolus	387	ssu387	KY114393
Myodes glareolus	388	ssu388	KY114409	bg388	MG676952
Myodes glareolus	392			bg392	MG677005	gdh392	MG677108
Myodes glareolus	393			bg393	MG676962
Myodes glareolus	394	ssu394	KY114196
Myodes glareolus	397	ssu397	KY114175
Myodes glareolus	399	ssu399	KY114248	bg399	MG677050	gdh399	MG677091
Myodes glareolus	403	ssu403	KY114354
Myodes glareolus	404	ssu404	KY114192
Myodes glareolus	405	ssu405	KY114392
Myodes glareolus	406	ssu406	KY114448
Myodes glareolus	407	ssu407	KY114391
Myodes glareolus	409	ssu409	KY114390
Myodes glareolus	411	ssu411	KY114199	bg411	MG676956
Myodes glareolus	415	ssu415	KY114408	bg415	MG676961
Myodes glareolus	416	ssu416	KY114389
Myodes glareolus	417	ssu417	KY114359
Myodes glareolus	421	ssu421	KY114388
Myodes glareolus	422	ssu422	KY114379
Myodes glareolus	423	ssu423	KY114203
Myodes glareolus	429	ssu429	KY114223
Myodes glareolus	431	ssu431	KY114283			gdh431	MG677073
Microtus arvalis	432	ssu432	KY114282
Microtus arvalis	434	ssu434	KY114407	bg434	MG676953
Myodes glareolus	436	ssu436	KY114406
Microtus arvalis	437	ssu437	KY114241
Microtus arvalis	438	ssu438	KY114212
Microtus arvalis	439	ssu439	KY114405
Microtus arvalis	440	ssu440	KY114323
Microtus arvalis	441	ssu441	KY114169
Microtus arvalis	442	ssu442	KY114330
Microtus arvalis	443	ssu443	KY114207	bg443	MG676999
Microtus arvalis	444	ssu444	KY114373
Microtus arvalis	445	ssu445	KY114404	bg445	MG676954
Microtus arvalis	446	ssu446	KY114281			gdh446	MG677079
Microtus arvalis	447	ssu447	KY114201
Microtus arvalis	448	ssu448	KY114403
Myodes glareolus	450	ssu450	KY114309
Myodes glareolus	451	ssu451	KY114382	bg451	MG677040
Myodes glareolus	452	ssu452	KY114308	bg452	MG677024
Myodes glareolus	455	ssu455	KY114353
Myodes glareolus	457	ssu457	KY114402
Myodes glareolus	460	ssu460	KY114401
Myodes glareolus	461	ssu461	KY114305	bg461	MG677018
Myodes glareolus	462	ssu462	KY114400
Myodes glareolus	463	ssu463	KY114307
Myodes glareolus	464	ssu464	KY114399
Myodes glareolus	466	ssu466	KY114356
Myodes glareolus	469	ssu469	KY114185
Myodes glareolus	473	ssu473	KY114398
Myodes glareolus	474	ssu474	KY114188	bg474	MG677017
Apodemus flavicollis	476	ssu476	KY114449
Apodemus flavicollis	477	ssu477	KY114204
Myodes glareolus	488			bg488	MG677016	gdh488	MG677071
Myodes glareolus	490	ssu490	KY114355
Microtus arvalis	494					gdh494	MG677080
Microtus arvalis	495	ssu495	KY114191
Microtus arvalis	496	ssu496	KY114190	bg496	MG677013	gdh496	MG677107
Myodes glareolus	502	ssu502	KY114245
Myodes glareolus	508	ssu508	KY114184	bg508	MG677049
Myodes glareolus	510	ssu510	KY114299
Apodemus flavicollis	511	ssu511	KY114450	bg511	MG677060
Myodes glareolus	512	ssu512	KY114218			gdh512	MG677109
Myodes glareolus	515			bg515	MG677015	gdh515	MG677075
Myodes glareolus	516	ssu516	KY114329	bg516	MG677039
Apodemus flavicollis	518	ssu518	KY114361
Myodes glareolus	519			bg519	MG677048
Apodemus flavicollis	524	ssu524	KY114263
Myodes glareolus	528	ssu528	KY114397	bg528	MG676960
Myodes glareolus	529	ssu529	KY114383
Myodes glareolus	531	ssu531	KY114396	bg531	MG676959
Myodes glareolus	549	ssu549	KY114380
Myodes glareolus	557	ssu557	KY114317	bg557	MG676996
Myodes glareolus	561			bg561	MG677014	gdh561	MG677106
Apodemus flavicollis	565	ssu565	KY114477
Microtus arvalis	566			bg566	MG676997
Microtus arvalis	568	ssu568	KY114200	bg568	MG676955
Microtus arvalis	571	ssu571	KY114371
Microtus arvalis	575	ssu575	KY114306			gdh575	MG677101
Microtus agrestis	577	ssu577	KY114378			gdh577	MG677083
Myodes glareolus	579			bg579	MG677047
Myodes glareolus	581	ssu581	KY114280			gdh581	MG677072
Apodemus agrarius	583	ssu583	KY114478
Apodemus agrarius	587	ssu587	KY114479
Myodes glareolus	588	ssu588	KY114304	bg588	MG677046
Microtus arvalis	602	ssu602	KY114365	bg602	MG676958
Microtus arvalis	603	ssu603	KY114279	bg603	MG677004
